# Supplementary material for: Role of the WNT/β-catenin/ZKSCAN3 Pathway in Regulating Chromosomal Instability in Colon Cancer Cell lines and Tissues
Source: Int J Mol Sci. 2022 Aug 18;23(16):9302. doi: 10.3390/ijms23169302 (PMC9409321; doi:10.3390/ijms23169302)
Supplement: Supplementary file 1 [file ijms-23-09302-s001.zip]

Archive with 1 entries (1 files):
- ijms-1858984-supplementary.pdf
